# Supplementary material for: The Impact of the COVID-19 Pandemic on School-Aged Children with Fragile X Syndrome
Source: Genes (Basel). 2022 Sep 17;13(9):1666. doi: 10.3390/genes13091666 (PMC9498475; doi:10.3390/genes13091666)
Supplement: Supplementary file 1 [file genes-13-01666-s001.zip]

Archive with 1 entries (1 files):
- genes-1892743-supplementary.pdf
